# Supplementary material for: Enhancing the performance of Magnets photosensors
Source: Nat Commun. 2026 Mar 18;17:4138. doi: 10.1038/s41467-026-70695-7 (PMC13149671; doi:10.1038/s41467-026-70695-7)
Supplement: Supplementary file 4 — Source Data [file 41467_2026_70695_MOESM4_ESM.xlsx]

## Sheet: Figure 1D
	mCherry expression (arb. Units)
	variant	AB363	AB363	AB363	AB363	AB363	AB363
	light intensity (W m-2)	0	0.48	0.96	1.92	3.85	5.77
replicate	1	436.9	11582	18596.3	31077.9	35503.1	29789.7
	2	658.7	11517.3	18879.9	26597.4	29460.5	29098.8
	3	520.2	11754.2	18759	27347.6	29283.4	26275.8
	4	417.6	12023.1	17315.1	22860.5	27105.3	24679.9
	5	592.4	10231.9	16093	22410.7	27232.7	22324.1
	6	481.9	10202	15907.9	18946.7	24544.5	22950.7
	AVERAGE	517.95	11218.4	17591.9	24873.5	28854.9	25853.2
	STDEV	93.0562	795.289	1355.66	4308.88	3715.4	3113.33

## Sheet: Fig 1E right panel
	mCherry expression (arb. Units, AVERAGE)
	variant	AB363	AB363	AB363	AB363	AB363	AB363
	light intensity (W m-2)	0	0.48	0.96	1.92	3.85	5.77
time (h)	1	97.875	107.667	104.125	101.444	97.1111	95.625
	2	92.875	97.4444	96.5	95.5556	91.4444	90.125
	3	93.125	96	94.625	92.4444	90	95.375
	4	89.5	98.2222	101.5	105.333	121.889	129.5
	5	88.375	114.333	132	157.667	227.778	248
	6	88	157.778	226.625	289.667	379.222	437.875
	7	79.75	221.444	333.25	466.889	556.333	619.375
	8	74.5	298.333	431.625	633.222	707.111	694.375
	9	70.125	359.222	514.5	694	773.778	671.875
	10	67.625	375.667	494.75	660.222	740.556	620.625
	11	69.625	352.444	461.875	605.333	775	587
	12	67.375	332.222	435.375	554.444	766.556	533.875
	13	67.875	380.889	414.5	670.889	743.222	524.25
	14	67.5	439.889	395.625	737	786.333	517

## Sheet: Figure 2A
	mCherry expression (arb. units)
	variant	NC			WT			L39P			K137E			A143S			V147M			V160M			T38A L39R			M48V N100L			I135V K137R
	light intensity (W m-2)	Dark	0.48 W m-2	3.85 W m-2	Dark	0.48 W m-2	3.85 W m-2	Dark	0.48 W m-2	3.85 W m-2	Dark	0.48 W m-2	3.85 W m-2	Dark	0.48 W m-2	3.85 W m-2	Dark	0.48 W m-2	3.85 W m-2	Dark	0.48 W m-2	3.85 W m-2	Dark	0.48 W m-2	3.85 W m-2	Dark	0.48 W m-2	3.85 W m-2	Dark	0.48 W m-2	3.85 W m-2
replicate	1	31.4	37.6	40.5	436.9	11582	35503.1	816.5	22111.4	45859.7	924.4	15787.9	38858.4	499.8	7916.9	27577.9	277.2	7019.5	30182.2	654	18794.9	46917.6	532.4	13194	24119.4	2060.6	54043.4	84564.5	473.7	9135.8	33468.8
	2	30.8	34.3	35.4	658.7	11517.3	29460.5	680.7	21359.5	52466.7	688.7	16330.5	34307.6	367.3	7999.5	25832.2	418.6	6409.5	24721.4	977.4	18768.1	44447.1	376.7	11169.9	25398.8	1529.8	51367	81440.8	351.9	8033	27210.7
	3	30.6	36.7	52.4	520.2	11754.2	29283.4	1045.6	20564.6	45620.8	557.5	13307.8	39150.3	310.9	7363.2	30104	344.7	7258.9	27192.3	861	22194.6	44370	600	12279.9	22743.5	2336.1	53954.4	80051.4	272.9	8330.5	30855.2
	4	33.1	35.6	49.9	417.6	12023.1	27105.3	773.8	20822.1	38545	840.6	15424.7	36036.3	440.9	6865.6	24600.4	272.9	6559.8	24219.4	615.2	21147.9	40383.8	512.3	12348	20395.3	1719.8	58768	82293.4	439.1	7475.8	29293.8
	5	31.9	35.1	45.8	592.4	10231.9	27232.7	681.1	22793.9	43020.4	642.6	16276.5	34495.1	346.1	7666.1	24363.5	385.8	5337.2	23142.2	919.1	18474.3	43692.7	354.1	11880.8	21728.8	1372.1	58032.8	76049.5	313.8	7147.7	26690.2
	6	34.3	34.2	49.3	481.9	10202	24544.5	967.2	18491.4	42102.4	564	13910.3	33626.4	312	7119.7	24201.2	336.2	6370.6	23805.1	835.8	20182.1	39084.2	550.1	10860.8	20935.5	1971.2	48260.9	71618.5	259.9	7743.6	27302.7
	mean				517.95	11218.4	28854.9	827.483	21023.8	44602.5	702.967	15172.9	36079	379.5	7488.5	26113.2	339.233	6492.58	25543.8	810.417	19927	43149.2	487.6	11955.6	22553.5	1831.6	54071.1	79336.3	351.883	7977.73	29136.9
	st dev				93.0562	795.289	3715.4	150.381	1489.52	4688.5	149.864	1270.62	2400.9	75.8534	450.757	2330.52	57.8876	667.247	2662.83	145.241	1512.13	2892.85	99.2756	850.21	1925.6	358.098	3970.92	4719.88	87.8586	702.044	2638.31
	t-student light to dark					8.34781e-12	2.42188e-07		7.60221e-12	1.79384e-07		4.35526e-11	1.91106e-09		1.8519e-12	1.58313e-09		3.37617e-10	5.22446e-09		1.51431e-11	4.10728e-09		8.14183e-12	1.12901e-07		1.01529e-11	7.70846e-07		7.00589e-11	1.78508e-09
	t-student mutant to WT							0.000796371	2.90885e-08	3.68284e-05	0.0139675	3.61775e-05	0.00125879	0.00900581	7.98838e-07	0.078354	0.00127041	2.90388e-07	0.0532012	0.00098506	1.00515e-07	1.11055e-05	0.298402	0.0759757	0.00209388	2.81243e-06	8.40291e-11	8.09071e-10	0.00492239	1.0519e-05	0.441267

## Sheet: Figure 2B
	mCherry expression (arb. units)
	variant	NC			WT			R52L			T69M			T83M			N100K			N100L			N100S			K119N			M165T			S178Y			P42T T69M			P66S Y94N
	light intensity (W m-2)	Dark	0.48 W m-2	3.85 W m-2	Dark	0.48 W m-2	3.85 W m-2	Dark	0.48 W m-2	3.85 W m-2	Dark	0.48 W m-2	3.85 W m-2	Dark	0.48 W m-2	3.85 W m-2	Dark	0.48 W m-2	3.85 W m-2	Dark	0.48 W m-2	3.85 W m-2	Dark	0.48 W m-2	3.85 W m-2	Dark	0.48 W m-2	3.85 W m-2	Dark	0.48 W m-2	3.85 W m-2	Dark	0.48 W m-2	3.85 W m-2	Dark	0.48 W m-2	3.85 W m-2	Dark	0.48 W m-2	3.85 W m-2
replicate	1	31.4	37.6	40.5	436.9	11582	35503.1	1184.4	43883.9	96269.1	1479.7	69080.6	105563	1681.3	58082.6	83302.5	834.5	28611.9	58010.2	2840	96857.8	155007	1106.8	24045.9	51387.9	905.5	15881.1	32416.4	2541.9	50282.6	64067.2	1140.9	45795	82294.1	2128.2	99396.2	156241	1317.8	27824.1	60772.5
	2	30.8	34.3	35.4	658.7	11517.3	29460.5	1719.9	37700.7	83174.8	2048.5	61557	101906	1205.3	53412.3	79337	632.8	30493.7	51011.6	2261.3	83466.1	154405	897.9	21680.7	47603.5	727.3	15601.8	32068.7	2359	52072.4	67886.3	1606	41720.1	74855.8	3303.4	92458.6	152954	1029.3	28606	61619.7
	3	30.6	36.7	52.4	520.2	11754.2	29283.4	1279.7	37720.7	73651.6	1585.3	62469.9	99428.5	1695.5	48677.5	79953.2	1024.8	31360.3	59198.9	1773.4	87748.9	137890	669	19967.7	45052.2	518.4	15751.4	31995	1752.1	48664.8	65811.5	1265.9	39627.6	73855.4	2593.2	95651.3	150875	1529.5	28188	63443.9
	4	33.1	35.6	49.9	417.6	12023.1	27105.3	1029.7	43749.3	79661.7	1176.3	73197.5	99423.6	1396.9	58431.9	71649.9	741.9	26971.2	51519.5	2437.1	88329.8	162644	1041.1	20335.5	43703.5	813.1	12150.7	27663.6	2147.3	41303.3	61918.2	1032.4	45234.7	72502.5	1841.2	112370	155435	1244.5	23602.8	51363.8
	5	31.9	35.1	45.8	592.4	10231.9	27232.7	1460.6	32995	80803.4	1742	57195.2	98200.3	983.1	56850	78674.3	552.5	29830.8	51851.9	2056.7	93584.7	160679	806.6	19850.5	43672.1	644.8	13637.9	29041.2	1949.2	50482.5	63924.1	1506.3	36638.5	69895.3	3140.4	89145.9	148742	972.1	27341.2	57439.6
	6	34.3	34.2	49.3	481.9	10202	24544.5	1082.5	32467.8	73326.3	1298.7	54888	86834.1	1485.8	45105.3	80243	964.3	24097.7	56582.3	1565.2	95407.1	149915	619.2	20635.3	44443.6	490	14139.8	27186.2	1479.2	44434.2	56306.9	1127.7	37735.9	70677	2364	91899.9	140676	1548	23413.7	57703.4
	mean				517.95	11218.4	28854.9	1292.8	38086.2	81147.8	1555.08	63064.7	98559.3	1407.98	53426.6	78860	791.8	28560.9	54695.7	2155.62	90899.1	153423	856.767	21085.9	45977.1	683.183	14527.1	30061.9	2038.12	47873.3	63319	1279.87	41125.3	74013.4	2561.73	96820.3	150821	1273.53	26496	58723.8
	st dev				93.0562	795.289	3715.4	259.207	4968.96	8395.93	314.389	6968.52	6314.54	277.544	5481.77	3875.34	184.881	2669.64	3648.89	461.14	5192.59	8885.16	196.162	1591.11	3020.31	163.827	1488.3	2382.06	392.628	4144	3978.2	228.708	3818.63	4464.92	571.337	8389.59	5700.38	242.555	2352.21	4283.05
	t-student light to dark					8.34781e-12	2.42188e-07		2.82094e-09	3.87006e-07		5.05221e-10	1.62333e-06		2.48826e-10	1.56963e-06		1.01867e-10	3.03918e-08		7.54116e-13	1.8861e-08		1.4742e-11	3.2341e-09		3.17202e-10	4.63256e-08		5.67225e-11	3.09225e-05		9.81809e-11	4.12994e-08		4.75695e-11	6.65628e-08		7.76631e-11	8.55221e-09
	t-student mutant to WT							2.11869e-05	6.47788e-08	3.50077e-08	7.78135e-06	2.83025e-09	2.39529e-10	1.09553e-05	2.10595e-09	2.95085e-10	0.00442814	1.49118e-08	1.29471e-07	3.35243e-06	2.37471e-12	1.15367e-11	0.00167985	4.50265e-08	2.63847e-06	0.0286207	0.000360264	0.259059	1.65098e-06	5.85121e-10	1.26829e-08	9.64541e-06	1.98253e-09	1.73174e-09	2.95646e-06	1.25723e-10	4.51313e-13	1.60099e-05	1.67027e-08	7.35882e-08

## Sheet: Figure 2C-J upper panels
	mCherry expression (arb. Units)
	variant	AB363	AB363	AB363	AB363	AB363	AB363	nM48V,N100L	nM48V,N100L	nM48V,N100L	nM48V,N100L	nM48V,N100L	nM48V,N100L	nV147M	nV147M	nV147M	nV147M	nV147M	nV147M	nK137E	nK137E	nK137E	nK137E	nK137E	nK137E	pT83M	pT83M	pT83M	pT83M	pT83M	pT83M	pN100L	pN100L	pN100L	pN100L	pN100L	pN100L	pP42T T69M	pP42T T69M	pP42T T69M	pP42T T69M	pP42T T69M	pP42T T69M	pK119N	pK119N	pK119N	pK119N	pK119N	pK119N
	light intensity (W m-2)	0	0.48	0.96	1.92	3.85	5.77	0	0.48	0.96	1.92	3.85	5.77	0	0.48	0.96	1.92	3.85	5.77	0	0.48	0.96	1.92	3.85	5.77	0	0.48	0.96	1.92	3.85	5.77	0	0.48	0.96	1.92	3.85	5.77	0	0.48	0.96	1.92	3.85	5.77	0	0.48	0.96	1.92	3.85	5.77
replicate	1	436.9	11582	18596.3	31077.9	35503.1	29789.7	2060.6	54043.4	71340.8	84253.6	84564.5	80143	277.2	7019.5	12710.3	22903.1	30182.2	27466.9	924.4	15787.9	22149.6	33284.1	38858.4	38902.3	1681.3	58082.6	67882.4	84852.9	83302.5	77099.9	2840	96857.8	116406	158181	155007	166273	2128.2	99396.2	128281	153215	156241	144170	905.5	15881.1	21353.4	30874.1	32416.4	31695
	2	658.7	11517.3	18879.9	26597.4	29460.5	29098.8	1529.8	51367	68521.1	81220.3	81440.8	75821.1	418.6	6409.5	11731.7	21374	24721.4	26547.2	688.7	16330.5	22684.4	31613.9	34307.6	35083.7	1205.3	53412.3	63921.1	81921.7	79337	75180	2261.3	83466.1	116052	143166	154405	148410	3303.4	92458.6	124386	153476	152954	146178	727.3	15601.8	23943.2	32174.5	32068.7	32094
	3	520.2	11754.2	18759	27347.6	29283.4	26275.8	2336.1	53954.4	63896.1	80253.7	80051.4	67370.4	344.7	7258.9	13367.6	23668.5	27192.3	27924	557.5	13307.8	22111.4	35325.2	39150.3	34286.7	1695.5	48677.5	64141	80156	79953.2	77046.3	1773.4	87748.9	112712	131669	137890	137025	2593.2	95651.3	123604	152556	150875	136778	518.4	15751.4	23231.4	32640.1	31995	30077.5
	4	417.6	12023.1	17315.1	22860.5	27105.3	24679.9	1719.8	58768	73259.3	82103.9	82293.4	69082.6	272.9	6559.8	11054.8	16070.2	24219.4	21760.9	840.6	15424.7	21575.6	33123.9	36036.3	30792.6	1396.9	58431.9	65709	76480.2	71649.9	62373.4	2437.1	88329.8	122500	144919	162644	138986	1841.2	112370	136037	152407	155435	133120	813.1	12150.7	17707	26401.2	27663.6	24270.3
	5	592.4	10231.9	16093	22410.7	27232.7	22324.1	1372.1	58032.8	70551.1	72902.7	76049.5	67012.5	385.8	5337.2	9938.8	17311.9	23142.2	20058.9	642.6	16276.5	21976.9	29698	34495.1	30147	983.1	56850	66895.4	80116.7	78674.3	66718.7	2056.7	93584.7	126892	150996	160679	141990	3140.4	89145.9	117465	149746	148742	139133	644.8	13637.9	20273	26619.1	29041.2	23166
	6	481.9	10202	15907.9	18946.7	24544.5	22950.7	1971.2	48260.9	64825.4	61841.4	71618.5	61808	336.2	6370.6	11519.1	16637.9	23805.1	22450.6	564	13910.3	21876.5	26666.5	33626.4	30289.2	1485.8	45105.3	61121.7	68631.1	80243	68772.9	1565.2	95407.1	123837	148340	149915	140005	2364	91899.9	117112	126293	140676	123593	490	14139.8	20573.2	23438.7	27186.2	24175.2
	AVERAGE	517.95	11218.4	17591.9	24873.5	28854.9	25853.2	1831.6	54071.1	68732.3	77095.9	79336.3	70206.3	339.233	6492.58	11720.4	19660.9	25543.8	24368.1	702.967	15172.9	22062.4	31618.6	36079	33250.2	1407.98	53426.6	64945.1	78693.1	78860	71198.5	2155.62	90899.1	119733	146212	153423	145448	2561.73	96820.3	124481	147949	150821	137162	683.183	14527.1	21180.2	28691.3	30061.9	27579.7
	STDEV	93.0562	795.289	1355.66	4308.88	3715.4	3113.33	358.098	3970.92	3722.99	8409.25	4719.88	6637.78	57.8876	667.247	1212.51	3378.07	2662.83	3347.8	149.864	1270.62	367.623	3065.64	2400.9	3487.68	277.544	5481.77	2421.92	5633.37	3875.34	6143.45	461.14	5192.59	5471.04	8867.07	8885.16	10924.8	571.337	8389.59	7103.61	10691.8	5700.38	8184.1	163.827	1488.3	2241.7	3731.45	2382.06	4137.08

## Sheet: Figure 2C-J lower panels
	mCherry expression (arb. Units, AVERAGE)
	variant	AB363	AB363	AB363	AB363	AB363	AB363	nM48V,N100L	nM48V,N100L	nM48V,N100L	nM48V,N100L	nM48V,N100L	nM48V,N100L	nV147M	nV147M	nV147M	nV147M	nV147M	nV147M	nK137E	nK137E	nK137E	nK137E	nK137E	nK137E	pT83M	pT83M	pT83M	pT83M	pT83M	pT83M	pN100L	pN100L	pN100L	pN100L	pN100L	pN100L	pP42T T69M	pP42T T69M	pP42T T69M	pP42T T69M	pP42T T69M	pP42T T69M	pK119N	pK119N	pK119N	pK119N	pK119N	pK119N
	light intensity (W m-2)	0	0.48	0.96	1.92	3.85	5.77	0	0.48	0.96	1.92	3.85	5.77	0	0.48	0.96	1.92	3.85	5.77	0	0.48	0.96	1.92	3.85	5.77	0	0.48	0.96	1.92	3.85	5.77	0	0.48	0.96	1.92	3.85	5.77	0	0.48	0.96	1.92	3.85	5.77	0	0.48	0.96	1.92	3.85	5.77
time (h)	1	97.875	107.667	104.125	101.444	97.1111	95.625	98.2222	102.889	100.667	101.111	94.4444	91.1111	101.333	106.778	101.778	100.889	97.1111	95.3333	100.444	102.778	101	98.6667	97.2222	93.6667	102.222	108.111	100.333	103.5	100.333	94.7778	99.6667	104.222	104.333	100.556	97.6667	94.125	103.111	106.444	103	101.222	98.3333	94.2222	97.3333	103.667	98	99.7778	96.4444	93
	2	92.875	97.4444	96.5	95.5556	91.4444	90.125	92.5556	96.2222	93	93	88.3333	87	95.6667	96.3333	94.3333	96.1111	88.5556	87	94.2222	97.5556	97.2222	93.1111	88.5556	85.1111	95.2222	97.8889	96.8889	99.375	90.3333	88.2222	93.4444	97.4444	96.5556	95.1111	88.2222	86	96.2222	97.8889	96.5556	96.1111	92.2222	92.7778	93.5556	97	91.7778	94.5556	87.2222	88.2222
	3	93.125	96	94.625	92.4444	90	95.375	93.1111	95.3333	92.5556	93.8889	99.6667	96.6667	95.1111	94.8889	91.4444	93.6667	91.4444	93.8889	95.3333	94.5556	92.7778	92.3333	92.6667	90.7778	95.1111	98.4444	96	96.75	104.444	101.778	93.8889	95.5556	91.8889	93.3333	98	98.375	98.6667	98.6667	101.222	104.444	124.222	121.556	92.5556	91.8889	91.7778	91.8889	93.2222	92.8889
	4	89.5	98.2222	101.5	105.333	121.889	129.5	93.1111	107.889	117.222	125.889	172.222	165.444	92.5556	97.1111	95.2222	103	123.889	128.444	92	96.6667	98.4444	105.556	131.889	128	93.7778	116.444	125.444	143.125	200.111	192.111	93.8889	105.222	111.222	123.111	165.778	168.625	96.8889	134	157.444	188.111	291.778	287.444	90.3333	96.6667	98.5556	108.111	132.111	128.778
	5	88.375	114.333	132	157.667	227.778	248	93.1111	188.444	220.444	257.111	401.556	383	88.5556	106.333	117.556	153.667	223.333	243.778	92.7778	125.778	140.889	175.778	265.444	253.556	93.4444	210.222	253.111	329.75	499.444	484.111	91.5556	157.333	199	236.444	372.333	402.625	99.1111	306.222	398.333	497.333	758.889	746.444	89.6667	124.111	140.111	175.889	250.333	243.444
	6	88	157.778	226.625	289.667	379.222	437.875	96.4444	412.778	495.889	577.111	715.222	688	85.3333	130.333	170.444	251.222	344.111	388	89.7778	206.444	254.889	341.889	413.667	424.667	95.7778	461.333	560.889	719.375	847.222	882.222	93.3333	319.778	479.889	547.444	847.889	897.125	105	733.556	979.889	1209.44	1442.89	1485	87.3333	183.111	245.111	310.111	380.778	399.889
	7	79.75	221.444	333.25	466.889	556.333	619.375	100	644.667	844.556	920.444	998.333	977.889	79.5556	156.111	234	366.222	482.111	522.333	85	267.333	366.111	503.889	551.667	584.333	92.6667	742.444	941	1113	1157	1214.56	100.778	703.444	894.556	1079.78	1311.89	1442.5	111.667	1313.56	1744.44	2023.11	2181.56	2309	79.6667	250.222	352.889	473.333	535.222	536.333
	8	74.5	298.333	431.625	633.222	707.111	694.375	101	850.444	1087.56	1233.89	1292.89	1250	71.2222	184.889	298.222	474.778	596.889	593.222	83.1111	316.667	465.222	621.222	705.667	707.444	92	985.111	1307.11	1431.25	1445.22	1459	102.667	958.444	1339	1573.67	1606.89	1748.88	115.333	1864	2425.22	2729.33	2786.67	2864.33	77.6667	326.222	468.111	630.333	669.667	610.556
	9	70.125	359.222	514.5	694	773.778	671.875	102.889	1148.89	1404.67	1560.44	1611.89	1463.56	69.1111	212.222	331.222	509.889	633.667	582.667	79.2222	379.444	566.333	740.556	819.333	757	88.3333	1248.11	1540.22	1672.38	1633.89	1554.56	103.111	1190.78	1704	1917	1992.44	2069.75	115.556	2323.56	2926.89	3278.33	3202.89	3146.78	73.1111	397.667	551.778	700.333	709.778	609.333
	10	67.625	375.667	494.75	660.222	740.556	620.625	102.778	1372.78	1727.22	1764.11	1682.56	1447.11	66.7778	213.667	317.667	484.333	568.111	522.667	75.6667	441.667	626.222	792.444	821.222	730.333	86.2222	1404.56	1590.89	1779	1634.11	1462.22	105	1460.22	2106.22	2327.22	2462.33	2353.5	114.889	2479	2982.11	3441.11	3252.67	3039.33	69	410.556	514	658.111	643.222	558.556
	11	69.625	352.444	461.875	605.333	775	587	100.222	1419.89	1673.67	1705.78	1578.78	1280.11	67.3333	200.889	299.778	445.889	513	502.222	73.1111	480.222	619.222	777.111	788.889	662.111	83.8889	1369.67	1540.56	1706.62	1541.11	1326.33	106.667	1799.22	2469	2713.67	2974	2432.75	111.222	2437.33	2924.89	3349	3235.33	2783.22	68.5556	377.222	474.556	600.667	586.667	515.556
	12	67.375	332.222	435.375	554.444	766.556	533.875	96.5556	1283	1524.78	1532.56	1463.33	1177.56	66.5556	188.333	278.111	424	483.889	490.333	71.7778	461.778	572.444	715	737.444	625.333	82.3333	1265.22	1441.22	1553.5	1429.44	1224.56	105.667	1959.78	2341.56	2719.22	2784.67	2252.38	106	2321.11	2730	3104	2902.22	2425.11	67.8889	351.333	442.778	566.778	546.111	483
	13	67.875	380.889	414.5	670.889	743.222	524.25	96.3333	1223.56	1452.89	1434.22	1347.22	1106.89	65.5556	187.222	269.444	388.778	460.444	528.444	73.2222	430.556	546.111	690.222	704	587.667	80.6667	1204.44	1388.67	1507.88	1380	1190.44	101.778	2012.78	2128.89	2647.78	2488.22	2069.12	99.5556	2253.89	2599.56	3003	2701.89	2161.22	67.2222	344.778	420.556	547.778	524.667	471.444
	14	67.5	439.889	395.625	737	786.333	517	96.5556	1128.56	1544.33	1390.78	1256.22	1083.67	66	185	266.556	381.556	459.667	516.333	71.5556	473.222	528.556	664.667	647.556	581.667	80	1143.67	1349.56	1472.62	1353.89	1159.56	100.111	1842.78	1986.33	2442.11	2293	1957.38	96.2222	2206.44	2544.89	2873.56	2656.67	2115.78	66.5556	322.222	412.111	537.556	515.111	461.333
	SEM
	variant	AB363	AB363	AB363	AB363	AB363	AB363	nM48V,N100L	nM48V,N100L	nM48V,N100L	nM48V,N100L	nM48V,N100L	nM48V,N100L	nV147M	nV147M	nV147M	nV147M	nV147M	nV147M	nK137E	nK137E	nK137E	nK137E	nK137E	nK137E	pT83M	pT83M	pT83M	pT83M	pT83M	pT83M	pN100L	pN100L	pN100L	pN100L	pN100L	pN100L	pP42T T69M	pP42T T69M	pP42T T69M	pP42T T69M	pP42T T69M	pP42T T69M	pK119N	pK119N	pK119N	pK119N	pK119N	pK119N
	light intensity (W m-2)	0	0.48	0.96	1.92	3.85	5.77	0	0.48	0.96	1.92	3.85	5.77	0	0.48	0.96	1.92	3.85	5.77	0	0.48	0.96	1.92	3.85	5.77	0	0.48	0.96	1.92	3.85	5.77	0	0.48	0.96	1.92	3.85	5.77	0	0.48	0.96	1.92	3.85	5.77	0	0.48	0.96	1.92	3.85	5.77
time (h)	1	4.89693	6.57225	5.63293	5.33362	4.14811	3.67879	5.46905	6.27261	5.56776	5.39147	3.59441	3.52154	5.65685	5.27251	4.89268	4.9929	3.37246	4.17665	5.80017	6.40698	5.29937	5.30984	3.55816	3.55121	5.58465	5.95223	5.28099	6.05628	4.66667	3.66203	5.32812	6.64534	5.61001	5.3596	3.98609	4.18943	5.25051	5.74241	5.68135	5.01879	4.04832	3.90078	5.52519	6.84957	4.70225	5.2514	3.76058	3.30404
	2	3.81462	5.47243	4.93168	5.16159	2.90646	3.91626	3.96902	5.44104	4.56131	5.7494	3.39935	3.41565	4.05518	4.64878	4.77552	4.66501	2.92552	4.01732	4.99938	5.62759	5.45124	5.34489	3.44041	3.05252	4.77778	5.31885	5.35528	5.54829	2.68225	3.86501	4.54029	5.94211	5.01141	5.1328	3.1126	4.22999	3.83615	4.83174	5.17502	4.62314	3.84338	4.31012	3.94796	5.98145	3.80343	5.14811	2.86152	3.78145
	3	3.44569	5.88784	5.76609	4.24628	4.69633	6.29608	3.41746	5.85947	5.58547	5.52631	8.74325	7.9652	5.44019	5.14632	4.90779	5.16935	5.18307	5.27953	4.65773	6.02105	5.01602	4.69042	5.8642	5.41546	4.33476	5.79538	5.61001	6.33795	9.30369	9.08567	4.39521	5.74725	5.49354	5.44416	8.19383	9.00186	3.91933	5.30199	6.03871	7.07325	17.6051	15.9113	3.95148	5.56887	4.63914	4.64113	5.86605	6.43869
	4	2.8473	7.21645	7.36546	8.21584	16.3133	18.3352	3.19481	11.0258	14.2846	17.4543	42.3818	36.3456	4.89078	5.70926	5.53719	7.99305	18.8145	18.7662	3.81153	8.18535	8.28672	9.48407	24.708	20.7819	4.49004	13.1488	16.6409	23.4219	50.5081	46.229	4.23099	9.31215	12.7886	17.521	37.6917	37.3755	3.78757	16.4376	25.4581	35.8494	86.0778	76.2933	3.6017	6.79869	6.83762	9.99784	22.9658	20.5648
	5	2.26729	12.1106	19.214	26.9871	57.8571	60.3215	3.19046	43.5332	56.2517	69.3364	140.57	120.797	3.67465	8.09321	12.953	25.9406	56.517	57.8527	3.4431	19.6347	25.3275	38.8929	80.4446	69.7318	4.26911	49.6269	66.1386	96.8507	173.738	154.973	4.05213	31.3081	49.4992	62.0538	125.546	130.684	4.26694	78.915	105.632	147.701	266.906	241.316	2.17945	17.7767	22.3286	35.5264	67.6966	60.2382
	6	2.49285	27.7357	49.8831	64.4966	95.0612	103.368	5.05556	132.214	155.755	180.772	239.384	204.704	2.45515	18.2323	29.2038	52.0517	79.2362	84.8255	2.76776	55.1231	65.2194	99.3443	124.755	118.826	4.21564	144.298	170.525	225.291	260.168	249.362	4.69042	98.86	159.023	184.794	324.299	320.046	5.70575	225.879	286.777	375.469	451.215	425.533	2.4267	37.9749	55.4405	72.8412	90.5178	85.0479
	7	0.995526	39.0929	67.8596	74.9464	85.4381	88.8538	6.98013	188.676	234.772	234.988	245.323	198.913	1.88644	20.3452	34.8178	57.1824	68.79	70.6692	2.31541	66.7479	87.2357	129.647	126.672	132.475	4.54911	202.274	230.443	279.398	234.443	229.286	7.41578	252.911	305.16	357.148	454.941	459.018	7.05337	320.74	387.944	470.45	475.319	463.137	1.74005	41.9467	55.2133	73.4607	63.9778	67.2409
	8	1.92725	32.8244	44.8127	53.7726	50.6509	54.6649	5.22547	181.27	195.112	196.731	178.944	122.41	1.82405	15.0124	24.7464	36.2682	51.7066	37.1595	2.06454	61.4494	87.5766	110.033	111.452	103.397	2.54951	174.872	216.187	218.787	169.449	130.526	6.83333	293.348	381.411	432.48	421.93	418.194	5.16129	281.542	350.856	385.212	341.264	310.974	1.52753	28.3269	25.1835	36.134	29.3892	33.6345
	9	1.56339	26.985	41.3094	40.6861	64.0193	33.8998	3.52942	164.052	118.026	122.458	106.669	51.6955	2.8599	10.9389	18.1006	22.6308	41.2058	31.887	1.83922	54.3444	71.2739	72.4285	68.2552	53.0296	2.92499	139.363	137.812	102.544	90.4585	64.4203	5.3397	277.506	296.233	381.148	357.104	350.994	2.92552	236.478	263.117	276.41	216.992	171.564	2.22014	18.1888	39.0746	29.3655	27.1282	28.687
	10	2.40489	19.6857	28.5061	33.6855	77.4835	33.1759	2.957	127.22	134.397	94.7203	75.0844	53.4445	3.33241	11.4224	14.7949	19.3297	45.2043	32.117	2.89636	29.8789	32.5742	27.5732	41.0473	44.6878	3.90789	98.0509	70.557	75.7767	83.5556	46.8069	4.64579	254.736	184.24	312.353	238.874	200.144	3.70602	183.095	146.507	149.768	99.4166	93.8947	3.08221	25.0095	31.0134	30.2666	18.9288	25.2031
	11	2.65207	17.7757	21.8864	34.3839	92.6265	34.0331	3.14809	105.015	127.806	96.0905	68.8327	58.7479	3.5473	10.7722	13.6654	22.0394	46.7865	30.7769	2.73579	17.0121	30.8598	28.4783	40.3947	53.5886	3.12892	92.9371	54.7266	64.3112	83.0069	47.2975	2.848	211.997	111.753	210.117	169.187	117.844	3.88651	157.206	119.812	121.016	137.859	126.999	2.65158	21.9784	28.5079	27.6436	26.0406	27.8793
	12	2.3371	19.5326	16.8331	38.8791	114.921	35.4695	2.72392	103.926	95.85	92.6138	51.874	56.8426	3.15397	9.29456	12.166	19.6963	41.7487	43.7461	2.92393	21.9341	24.7656	27.9702	37.0379	53.5599	3.62476	86.7325	47.6698	72.1719	67.3653	48.1465	3.34996	137.088	124.957	143.829	173.296	92.0272	5.01941	155.46	102.085	124.669	96.9788	133.851	1.75154	18.9018	25.8901	24.6542	23.6587	29.3092
	13	2.37876	52.5892	15.4052	114.611	113.301	36.9612	3.16228	88.7198	72.2923	88.6543	59.7724	52.8802	2.74424	9.58265	11.4274	25.5467	40.3003	83.7049	2.66551	20.3238	21.2638	24.4624	33.8973	58.8189	3.43996	83.3575	44.2854	59.8771	61.0548	44.7056	4.31656	161.311	87.1586	152.888	92.7183	109.884	3.85541	147.415	88.6748	97.7913	83.5594	155.694	2.57541	19.3073	23.3578	20.4571	22.1108	28.9147
	14	2.12972	88.2176	14.1824	169.835	125.14	36.5875	3.12299	83.616	185.204	77.3895	56.1965	56.003	3.26173	11.9791	12.029	24.868	41.3485	78.691	2.55011	68.2057	21.9938	22.8412	48.8018	57.7612	3.81153	72.8282	43.0452	48.3466	59.0836	48.8268	4.02921	139.61	62.8738	126.471	102.567	104.325	3.58925	141.876	82.8227	75.8758	76.6273	151.077	2.68799	16.7877	22.29	20.1337	19.3753	30.4252

## Sheet: Figure 3A
	mCherry expression (arb. units)
	variant	NC			WT			L39P			K137E			A143S			V147M			V160M			T38A L39R			M48V N100L			I135V K137R
	light intensity (W m-2)	Dark	0.10 W m-2	0.96 W m-2	Dark	0.10 W m-2	0.96 W m-2	Dark	0.10 W m-2	0.96 W m-2	Dark	0.10 W m-2	0.96 W m-2	Dark	0.10 W m-2	0.96 W m-2	Dark	0.10 W m-2	0.96 W m-2	Dark	0.10 W m-2	0.96 W m-2	Dark	0.10 W m-2	0.96 W m-2	Dark	0.10 W m-2	0.96 W m-2	Dark	0.10 W m-2	0.96 W m-2
replicate	1	38.1	57.7	49.9	12395.7	50959.9	119665	14089.7	56033.3	122753	11825.7	53218	127912	8743.2	41725.4	119353	6223.8	33594.2	115464	14134.2	54891.8	116630	10285.1	45247.2	97438.9	36050.7	93619.5	139728	5375.8	35468.8	124522
	2	39.8	43.4	49	12701.7	50590.7	120677	15281.7	61940.6	133686	11866	53542	122895	8962	41088.6	109868	6468.2	24926.1	119358	16535.5	55263.1	128042	9936.8	43169.1	90828.9	32623.4	87404.2	134583	5345.4	36242.8	120363
	3	36.6	48	42.2	12824.8	46739.4	114918	15542.5	64307.3	133929	10780.8	46942.3	124304	7822.2	35611	105265	6786.7	34206.9	118953	16362.2	61030.4	126657	9904.3	47124.5	94853.4	33268.2	93272	138816	5269.4	51770.7	122599
	mean				12640.7	49430	118420	14971.3	60760.4	130123	11490.8	51234.1	125037	8509.13	39475	111496	6492.9	30909.1	117925	15677.3	57061.8	123776	10042.1	45180.3	94373.7	33980.8	91431.9	137709	5330.2	41160.8	122495
	st dev				220.951	2337.43	3074.93	774.544	4261.39	6383.79	615.237	3720.34	2587.21	604.877	3361.44	7183.6	282.262	5190.45	2140.81	1339.17	3441.95	6228.08	211.099	1978.55	3331	1821.38	3492.42	2745.44	54.8044	9196.62	2081.46
	t-student light to dark					5.47967e-06	3.25226e-06		2.61625e-05	4.86478e-05		2.64819e-05	4.69811e-06		4.80258e-05	4.7729e-05		0.000620911	5.72477e-06		2.07747e-05	4.20737e-05		3.40323e-06	1.26492e-05		7.28836e-06	2.77341e-05		0.00125706	5.84572e-05
	t-student mutant to WT							0.00371429	0.00781658	0.0229477	0.0190748	0.258117	0.0231468	0.000186542	0.00678536	0.0998153	3.82351e-06	0.00243979	0.415118	0.00895833	0.0168143	0.126278	6.18269e-05	0.0370334	0.000389776	1.79178e-05	3.26746e-05	0.000629917	3.12745e-07	0.102851	0.0650653

## Sheet: Figure 3B
	mCherry expression (arb. units)
	variant	NC			WT			R52L			T69M			T83M			N100K			N100L			N100S			K119N			M165T			S178Y			P42T T69M			P66S Y94N
	light intensity (W m-2)	Dark	0.10 W m-2	0.96 W m-2	Dark	0.10 W m-2	0.96 W m-2	Dark	0.10 W m-2	0.96 W m-2	Dark	0.10 W m-2	0.96 W m-2	Dark	0.10 W m-2	0.96 W m-2	Dark	0.10 W m-2	0.96 W m-2	Dark	0.10 W m-2	0.96 W m-2	Dark	0.10 W m-2	0.96 W m-2	Dark	0.10 W m-2	0.96 W m-2	Dark	0.10 W m-2	0.96 W m-2	Dark	0.10 W m-2	0.96 W m-2	Dark	0.10 W m-2	0.96 W m-2	Dark	0.10 W m-2	0.96 W m-2
replicate	1	38.1	57.7	49.9	12395.7	50959.9	119665	40715.5	143536	259826	32261.1	103438	169445	30844.7	103025	163144	22930.5	71256.8	109824	31447.8	109661	199993	13857.7	61968.1	134654	11499.6	51007.8	121551	29021	90619.7	145556	22517.2	82320.9	162261	57794	163080	258146	19693.1	91154.1	199280
	2	39.8	43.4	49	12701.7	50590.7	120677	43689.8	152262	261608	33507.1	109064	174434	30399	95126.3	153110	22511.5	68839.8	120487	33332.9	108271	208850	14446.8	62426.4	136220	12044.6	53201.4	124920	32062.7	86161	152881	23865	88918.2	168082	60825.3	168115	267034	21516.3	97645.5	203781
	3	36.6	48	42.2	12824.8	46739.4	114918	40180.8	136592	250216	32235.1	96511.5	159373	31070.2	98277.6	161032	23793.2	75194.5	104899	31042.4	97406.3	194540	14149.8	58515.6	131169	11066	47560.8	113514	30910.1	82109.3	132643	22928	81187.7	160278	57540.1	158572	255360	22570.4	104690	213788
	mean				12640.7	49430	118420	41528.7	144130	257217	32667.8	103005	167751	30771.3	98809.5	159095	23078.4	71763.7	111737	31941	105113	201128	14151.4	60970	134015	11536.7	50590	119995	30664.6	86296.7	143693	23103.4	84142.3	163540	58719.8	163256	260180	21259.9	97829.8	205616
	st dev				220.951	2337.43	3074.93	1890.57	7852.31	6127.58	727	6287.34	7672.19	341.567	3975.98	5289.75	653.525	3207.53	7967.97	1222.32	6710.01	7222.14	294.553	2137.92	2585.79	490.356	2843.42	5860.24	1535.64	4256.82	10246.4	690.808	4174.71	4056.65	1827.83	4773.67	6097.1	1455.68	6769.68	7426.07
	t-student light to dark					5.47967e-06	3.25226e-06		1.26253e-05	1.97179e-05		2.14673e-05	0.000174432		3.91486e-06	4.71229e-05		6.74451e-06	0.000643205		2.46841e-05	3.6191e-05		1.4978e-06	1.47686e-06		9.81331e-06	2.53604e-05		1.43822e-05	0.000429219		7.61723e-06	9.51638e-06		1.89562e-06	1.33897e-05		2.18942e-05	2.47006e-05
	t-student mutant to WT							6.22277e-06	1.83663e-05	1.97355e-06	6.88495e-07	7.91367e-05	0.000247081	8.43874e-08	2.48848e-05	0.000162412	6.29967e-06	0.000310327	0.1234	5.66628e-06	8.52744e-05	2.651e-05	0.00103586	0.00161283	0.00127455	0.0118425	0.307093	0.350646	1.80022e-05	9.66092e-05	0.00747551	7.61578e-06	0.000115396	5.25025e-05	8.46581e-07	1.57723e-06	1.78546e-06	0.000266324	0.000152323	2.36164e-05

## Sheet: Figure 3C
	mCherry expression (arb. units)
	variant	NC			WT			L39P			K137E			A143S			V147M			V160M			T38A L39R			M48V N100L			I135V K137R
	light intensity (W m-2)	Dark	0.48 W m-2	3.85 W m-2	Dark	0.48 W m-2	3.85 W m-2	Dark	0.48 W m-2	3.85 W m-2	Dark	0.48 W m-2	3.85 W m-2	Dark	0.48 W m-2	3.85 W m-2	Dark	0.48 W m-2	3.85 W m-2	Dark	0.48 W m-2	3.85 W m-2	Dark	0.48 W m-2	3.85 W m-2	Dark	0.48 W m-2	3.85 W m-2	Dark	0.48 W m-2	3.85 W m-2
replicate	1	60.5	60.7	81.2	73.4	145.7	280	86.6	183.4	378.9	97	167.2	295.9	89.3	101.9	172.5	76.3	95.4	194.1	78.7	213.4	433.1	81	132	247.6	129.9	419.8	992.7	88.2	104	206.9
	2	59	64.7	85.3	88	115.3	230.9	86.5	217.4	378.7	96.2	168	304.1	88.4	98.1	190.6	86.3	85	151.1	103.9	176	324	82.3	133.4	215.8	116.7	496.6	919.3	83.1	95.4	205.7
	3	58.6	65.5	88.8	83.1	123.3	245.9	115.5	166.3	335.7	83.4	182.9	350.4	78.2	110.2	218.8	78	97.5	182.7	86.8	214.8	431.6	88.7	118.3	200.7	157.8	397	720.9	78.6	106.2	193.3
	mean				81.5	128.1	252.267	96.2	189.033	364.433	92.2	172.7	316.8	85.3	103.4	193.967	80.2	92.6333	175.967	89.8	201.4	396.233	84	127.9	221.367	134.8	437.8	877.633	83.3	101.867	201.967
	st dev				7.43034	15.7582	25.1615	16.7144	26.0116	24.884	7.63151	8.84251	29.3859	6.16523	6.18789	23.3329	5.3507	6.69353	22.2767	12.8651	22.0082	62.5604	4.12189	8.34326	23.9404	20.9836	52.1828	140.609	4.80312	5.70731	7.5295
	t-student light to dark					0.00489324	0.000963768		0.00325705	0.000539825		0.00014108	0.00062161		0.0114909	0.00144638		0.0329213	0.00171555		0.000811191	0.00351946		0.000610784	0.00154337		0.000367164	0.00354174		0.00626758	2.59401e-05
	t-student mutant to WT							0.118168	0.0127887	0.00268173	0.0784216	0.00644883	0.022298	0.266429	0.0324344	0.021138	0.408927	0.0115011	0.00853348	0.194008	0.00468757	0.0104362	0.318579	0.492715	0.0990848	0.00714623	0.000299022	0.000811006	0.371169	0.0267386	0.0147281

## Sheet: Figure 3D
	mCherry expression (arb. units)
	variant	NC			WT			R52L			T69M			T83M			N100K			N100L			N100S			K119N			M165T			S178Y			P42T T69M			P66S Y94N
	light intensity (W m-2)	Dark	0.48 W m-2	3.85 W m-2	Dark	0.48 W m-2	3.85 W m-2	Dark	0.48 W m-2	3.85 W m-2	Dark	0.48 W m-2	3.85 W m-2	Dark	0.48 W m-2	3.85 W m-2	Dark	0.48 W m-2	3.85 W m-2	Dark	0.48 W m-2	3.85 W m-2	Dark	0.48 W m-2	3.85 W m-2	Dark	0.48 W m-2	3.85 W m-2	Dark	0.48 W m-2	3.85 W m-2	Dark	0.48 W m-2	3.85 W m-2	Dark	0.48 W m-2	3.85 W m-2	Dark	0.48 W m-2	3.85 W m-2
replicate	1	60.5	60.7	81.2	73.4	145.7	280	98.7	269.1	559.1	115.8	530.6	974.7	107	398.7	815.9	94.2	242.7	515.2	139.6	813.7	1985.9	106.8	173	384.9	104.5	137.5	278.8	166.4	370.7	654.7	97.5	371.1	876.7	174.8	708.6	1686.2	133.5	177.7	338.7
	2	59	64.7	85.3	88	115.3	230.9	153.4	207.4	538	153.4	360.6	891.8	109.9	402.2	697.6	93.6	348.5	502.4	132.2	816.4	1556	99.2	171	350.9	97.9	133.3	235.9	150.2	369.6	632.5	134.4	303.7	759.7	246.1	560	1765.3	112.1	174.4	320.1
	3	58.6	65.5	88.8	83.1	123.3	245.9	121.1	218.8	462.3	132.8	386.3	965.3	135.7	294.1	723	128.4	235	631.9	116.2	938.2	1358.7	86.8	173.1	298.8	85.3	151.2	234.7	112.1	394.4	643.2	112.9	302.1	695.8	218.4	589.6	1709.2	151.2	189.3	401.1
	mean				81.5	128.1	252.267	124.4	231.767	519.8	134	425.833	943.933	117.533	365	745.5	105.4	275.4	549.833	129.333	856.1	1633.53	97.6	172.367	344.867	95.9	140.667	249.8	142.9	378.233	643.467	114.933	325.633	777.4	213.1	619.4	1720.23	132.267	180.467	353.3
	st dev				7.43034	15.7582	25.1615	27.4989	32.8302	50.9018	18.8287	91.636	45.3928	15.7995	61.4261	62.2769	19.9208	63.4234	71.3594	11.9605	71.1135	320.708	10.0955	1.18462	43.3659	9.755	9.36073	25.1219	27.8763	14.0115	11.1024	18.5338	39.3834	91.7397	35.9443	78.6544	40.6879	19.5792	7.82581	42.4278
	t-student light to dark					0.00489324	0.000963768		0.00611497	0.000592436		0.00284008	0.000464943		0.00125023	0.000831006		0.00571436	0.00380185		3.1615e-05	0.00743181		0.000109348	0.00116483		0.0022891	0.00106679		9.9075e-05	6.81039e-06		0.000553519	0.000715565		0.000620323	1.37603e-05		0.00834301	0.00113283
	t-student mutant to WT							0.0297551	0.00393458	0.000613639	0.0054432	0.00258483	1.04363e-05	0.0116393	0.00146966	0.000110059	0.0616909	0.00874136	0.00121387	0.00208507	3.26737e-05	0.000872814	0.0450738	0.00416411	0.0164661	0.0558541	0.150357	0.455075	0.0105436	1.65725e-05	8.05366e-06	0.0220572	0.000641675	0.000334198	0.00171057	0.000223495	3.75087e-07	0.00685437	0.00336026	0.011925

[truncated: 36 more sheets: Figure 3F_30C, Figure 3F_37C, Figure 3F_40C, Supp Fig 1, Suppl Fig 3A, Suppl Fig 3B, Suppl Fig 3C, Suppl Fig 4A, Suppl Fig 4B, Suppl Fig 4C, Suppl Fig 5, Suppl Fig 6, Suppl Fig 7, Suppl Fig 8, Suppl Fig 9, Suppl Fig 10, Suppl Fig 11, Suppl Fig 12, Suppl Fig 13, Suppl Fig 14 …]
